# Supplementary material for: Scientific basis for standardization of fetal head measurements by ultrasound: a reproducibility study
Source: Ultrasound Obstet Gynecol. 2016 Jul 5;48(1):80–5. doi: 10.1002/uog.15956 (PMC5113683; doi:10.1002/uog.15956)
Supplement: Supplementary file 1 — Table S1 and Figures S1–S7 may be found in the online version of this article. [file UOG-48-80-s001.zip]

Archive with 3 entries (3 files):
- Figures S1 and S2.docx
- Figures S3-S7.docx
- Table S1.docx
